# Supplementary material for: On the benefits of self-taught learning for brain decoding
Source: Gigascience. 2023 May 3;12:giad029. doi: 10.1093/gigascience/giad029 (PMC10155221; doi:10.1093/gigascience/giad029)
Supplement: giad029_Supplemental_Files [file giad029_supplemental_files.zip]

Archive with 2 entries (2 files):
- supplementary_figure_S1.pdf
- supplementary_figure_S2.pdf
